# Supplementary material for: Predicting Concentrations of Mixed Sugar Solutions with a Combination of Resonant Plasmon-Enhanced SEIRA and Principal Component Analysis
Source: Sensors (Basel). 2022 Jul 26;22(15):5567. doi: 10.3390/s22155567 (PMC9329749; doi:10.3390/s22155567)
Supplement: Supplementary file 1 [file sensors-22-05567-s001.zip]

Archive with 1 entries (1 files):
- sensors-1778242-supplementary.pdf
